# Supplementary material for: Expanding the known distribution of phascolartid gammaherpesvirus 1 in koalas to populations across Queensland and New South Wales
Source: Sci Rep. 2024 Jan 12;14:1223. doi: 10.1038/s41598-023-50496-4 (PMC10786818; doi:10.1038/s41598-023-50496-4)
Supplement: Supplementary file 1 — Supplementary Information. [file 41598_2023_50496_MOESM1_ESM.xlsx]

## Sheet: Table S1
Region	Sample ID	PhaHV-1 status	C. pecorum status	Sex	Age class	Clinical signs	Rescue?		Region	code
1	1	Y	Y	M	3	N	Y		Central Coast/Hunter NSW	1
1	2	Y	Y	M	4	Y	Y		Central West NSW	2
1	3	N	N	M	2	N	Y		Liverpool Plains NSW	3
1	4	Y	Y	F	4	NA	Y		Mid-north coast NSW	4
1	5	Y	N	M	5	N	Y		North coast NSW	5
2	6	N	Y	M	NA	N	Y		Northern NSW	6
2	7	N	Y	M	2	N	Y		Northern Rivers NSW	7
2	8	N	Y	M	1	N	Y		Northern Tablelands NSW	8
2	9	N	Y	M	2	N	Y		SouthernTablelands NSW	9
2	10	N	Y	F	1	Y	Y		Port Stephens NSW	10
2	11	Y	Y	F	4	Y	Y		South-east Qld	11
2	12	N	Y	M	5	N	Y		South Australia	12
2	13	N	N	M	3	N	Y		Southern Highlands NSW	13
2	14	N	N	M	1	N	Y		Southern Qld	14
2	15	Y	N	M	3	Y	Y		Sydney region NSW	15
2	16	N	N	F	4	Y	Y		Victoria	16
2	17	N	N	M	4	N	Y		Campbelltown NSW	17
2	18	Y	N	M	4	Y	Y		Connors Range Qld	18
2	19	N	N	M	5	N	Y		St Bees Island Qld	19
2	20	N	N	F	1	NA	Y
2	21	Y	N	F	5	NA	Y
2	22	N	N	M	2	N	Y
2	23	N	N	M	4	N	Y
2	24	N	N	F	NA	N	Y
2	25	N	N	M	NA	N	Y
2	26	N	N	F	NA	N	Y
2	27	N	N	M	2	N	Y
2	28	N	N	M	NA	NA	Y
2	29	N	N	M	2	Y	Y
3	30	N	N	M	3	Y	Y
3	31	N	N	M	NA	Y	Y
3	32	N	N	M	3	Y	Y
3	33	N	N	NA	NA	NA	Y
3	34	Y	N	NA	NA	NA	Y
3	35	Y	N	NA	NA	NA	Y
3	36	N	N	NA	NA	NA	Y
3	37	N	N	NA	NA	NA	Y
3	38	Y	N	NA	NA	NA	Y
3	39	N	N	NA	NA	NA	Y
3	40	Y	N	NA	NA	NA	Y
3	41	Y	N	NA	NA	NA	Y
3	42	Y	N	F	1	Y	Y
3	43	N	N	M	NA	NA	Y
3	44	Y	N	M	4	N	Y
4	45	N	Y	F	3	N	Y
4	46	Y	Y	M	4	N	Y
4	47	N	Y	M	3	Y	Y
4	48	Y	Y	F	3	N	Y
4	49	N	Y	M	4	Y	Y
4	50	N	Y	F	4	N	Y
4	51	N	Y	M	2	N	Y
4	52	Y	Y	F	4	Y	Y
4	53	Y	N	M	NA	NA	Y
4	54	N	N	NA	NA	NA	Y
4	55	Y	N	NA	NA	NA	Y
4	56	N	N	NA	NA	NA	Y
4	57	N	N	NA	NA	NA	Y
4	58	N	N	NA	NA	NA	Y
4	59	N	N	F	NA	NA	Y
4	60	N	N	F	NA	NA	Y
4	61	Y	N	F	NA	NA	Y
4	62	N	N	F	NA	NA	Y
4	63	N	N	F	NA	NA	Y
4	64	N	N	M	NA	NA	Y
4	65	N	N	F	1	N	Y
4	66	N	N	F	1	Y	Y
4	67	N	N	NA	NA	NA	Y
4	68	N	N	NA	NA	NA	Y
4	69	N	N	NA	NA	NA	Y
4	70	N	N	M	1	N	Y
5	71	N	N	M	5	NA	Y
5	72	N	N	M	3	Y	Y
5	73	N	N	M	4	N	Y
5	74	N	N	M	3	N	Y
5	75	N	N	F	3	Y	Y
5	76	Y	N	M	4	Y	Y
5	77	Y	N	F	3	Y	Y
6	78	Y	Y	F	4	Y	Y
6	79	N	Y	F	4	Y	Y
6	80	Y	Y	F	4	N	Y
6	81	Y	Y	NA	NA	NA	Y
6	82	N	Y	F	NA	NA	Y
6	83	Y	N	M	2	Y	Y
6	84	N	N	F	3	Y	Y
6	85	N	N	F	4	N	Y
6	86	Y	N	M	5	Y	Y
6	87	N	N	M	4	NA	Y
6	88	N	N	M	5	N	Y
6	89	N	N	F	5	Y	Y
6	90	N	N	F	2	Y	Y
7	91	N	N	M	4	N	Y
7	92	N	N	F	1	N	Y
7	93	N	N	M	1	Y	Y
7	94	N	N	F	5	N	Y
7	95	N	N	NA	NA	NA	Y
7	96	N	N	M	1	NA	Y
7	97	N	N	M	4	N	Y
7	98	N	N	M	1	N	Y
7	99	N	N	F	5	N	Y
7	100	N	N	F	7	N	Y
7	101	Y	N	F	2	Y	Y
7	102	N	N	M	2	Y	Y
7	103	N	N	M	3	N	Y
7	104	Y	N	M	4	N	Y
7	105	N	N	F	3	N	Y
7	106	N	N	M	4	NA	Y
7	107	N	N	F	7	Y	Y
7	108	N	N	M	5	Y	Y
7	109	N	N	M	3	Y	Y
7	110	Y	N	M	4	N	Y
8	111	N	Y	M	4	Y	Y
8	112	Y	Y	F	4	Y	Y
8	113	N	Y	F	4	Y	Y
8	114	N	Y	F	4	Y	Y
8	115	Y	Y	M	4	Y	Y
8	116	N	Y	M	4	N	Y
8	117	N	N	M	5	N	Y
8	118	N	N	F	NA	Y	Y
8	119	N	N	M	5	Y	Y
9	120	Y	Y	M	2	N	Y
9	121	N	Y	M	2	NA	Y
9	122	Y	Y	M	NA	NA	Y
9	123	N	Y	F	3	N	Y
9	124	N	Y	F	2	NA	Y
9	125	N	Y	NA	NA	NA	Y
9	126	N	Y	F	2	N	Y
9	127	N	Y	M	6	N	Y
9	128	Y	Y	NA	NA	NA	Y
9	169	N	Y	F	2	N	Y
9	170	N	N	F	NA	N	Y
9	171	N	N	F	1	N	Y
9	172	N	N	M	2	N	Y
9	173	N	N	M	1	N	Y
9	174	N	N	F	3	N	Y
9	175	N	N	M	4	N	Y
9	176	N	N	F	4	N	Y
9	177	N	N	F	3	N	Y
9	178	Y	N	F	4	N	Y
9	179	N	N	M	5	N	Y
10	129	Y	Y	F	NA	Y	Y
10	130	Y	Y	F	2	Y	Y
10	131	Y	Y	M	5	N	Y
10	132	Y	Y	F	6	N	Y
10	133	Y	Y	M	4	N	Y
10	134	Y	Y	M	3	Y	Y
10	135	N	Y	F	2	N	Y
10	136	N	N	M	5	N	Y
10	137	N	N	F	4	N	Y
10	138	N	N	F	4	N	Y
10	139	N	N	F	4	NA	Y
10	140	N	N	M	4	N	Y
10	141	N	N	F	3	NA	Y
10	142	N	N	M	4	N	Y
10	143	N	N	F	5	N	Y
10	144	N	N	F	2	N	Y
10	145	N	N	F	4	N	Y
11	146	Y	Y	F	4	Y	Y
11	147	N	Y	F	4	Y	Y
11	148	Y	Y	M	NA	N	Y
11	149	Y	Y	F	3	Y	Y
11	150	N	Y	F	4	Y	Y
11	151	Y	Y	F	4	Y	Y
11	152	N	Y	F	1	Y	Y
11	153	N	Y	F	5	NA	Y
11	154	N	Y	F	4	N	Y
11	155	N	N	F	NA	N	Y
11	156	Y	N	F	3	N	Y
11	157	N	N	F	1	N	Y
11	158	N	N	F	2	Y	Y
11	159	N	N	F	1	N	Y
11	160	Y	N	F	4	Y	Y
11	161	N	N	F	4	Y	Y
11	162	N	N	M	1	Y	Y
11	163	N	N	F	2	Y	Y
11	164	N	N	M	1	N	Y
11	165	Y	N	M	2	N	Y
11	166	N	N	M	1	N	Y
11	167	N	N	M	1	N	Y
11	168	N	N	M	1	Y	Y
12	180	N	Y	M	4	N	Y
12	181	Y	Y	M	4	N	Y
12	182	N	Y	M	5	N	Y
12	183	N	Y	F	5	Y	Y
12	184	Y	Y	F	NA	Y	Y
12	185	N	Y	M	1	N	Y
12	186	N	Y	F	1	Y	Y
12	187	Y	Y	M	5	NA	Y
12	188	Y	Y	M	4	NA	Y
12	189	N	N	F	NA	NA	Y
12	190	N	N	F	NA	NA	Y
12	191	N	N	F	NA	NA	Y
12	192	N	N	F	1	N	Y
12	193	N	N	F	1	N	Y
12	194	N	N	M	4	N	Y
12	195	N	N	F	4	N	Y
12	196	N	N	F	4	N	Y
12	197	N	N	M	5	Y	Y
12	198	N	N	F	NA	N	Y
12	199	N	N	F	2	N	Y
13	200	N	N	M	3	NA	Y
13	201	N	N	F	NA	NA	Y
13	202	N	N	F	NA	N	Y
13	203	N	N	F	NA	NA	Y
13	204	N	N	M	1	N	Y
13	205	N	N	M	NA	NA	Y
13	206	N	N	F	1	N	Y
13	207	N	N	F	3	N	Y
13	208	Y	N	M	3	Y	Y
13	209	N	N	M	3	NA	Y
13	210	N	N	F	4	Y	N
13	211	N	N	M	3	N	N
13	212	N	N	M	4	Y	N
13	213	Y	Y	F	4	Y	N
13	214	N	Y	M	3	Y	N
14	215	N	N	M	3	N	Y
14	216	N	Y	M	2	N	Y
14	217	Y	Y	M	4	Y	Y
14	218	Y	Y	M	5	Y	Y
14	219	Y	Y	M	NA	N	Y
14	220	N	Y	M	NA	N	N
14	221	N	N	M	NA	N	N
14	222	N	Y	M	NA	N	N
14	223	N	Y	F	NA	N	N
14	224	N	Y	M	NA	N	N
14	225	N	N	F	NA	N	N
14	226	N	N	F	1	N	N
14	227	N	N	M	NA	N	N
14	228	N	N	M	1	N	N
14	229	Y	N	NA	NA	NA	N
14	230	N	Y	M	NA	N	N
15	231	N	Y	F	NA	Y	Y
15	232	N	Y	M	2	Y	Y
15	233	Y	Y	M	1	Y	Y
15	234	Y	Y	F	NA	Y	Y
15	235	N	Y	F	5	Y	Y
15	236	Y	Y	F	5	Y	Y
15	237	N	Y	M	3	NA	Y
15	238	N	Y	M	2	Y	Y
15	239	N	N	M	4	NA	Y
15	240	Y	N	M	4	N	Y
15	241	Y	N	F	NA	N	Y
15	242	N	N	M	3	NA	Y
15	243	N	N	F	1	N	Y
15	244	N	N	M	NA	N	Y
15	245	N	N	F	1	N	Y
15	246	N	N	F	1	N	Y
15	247	N	N	M	NA	NA	Y
15	248	N	N	M	4	N	Y
15	249	N	N	F	1	N	Y
15	250	N	N	M	NA	Y	Y
15	251	N	N	M	4	N	Y
15	252	N	N	F	NA	NA	Y
15	253	N	N	F	5	N	Y
15	254	N	N	M	3	N	Y
15	255	N	N	F	NA	NA	Y
15	256	N	N	M	NA	N	Y
16	257	N	Y	NA	NA	NA	Y
16	258	Y	Y	NA	NA	NA	Y
16	259	N	Y	NA	NA	NA	Y
16	260	N	Y	NA	NA	NA	Y
16	261	Y	Y	NA	NA	NA	Y
16	262	N	Y	NA	NA	NA	Y
16	263	N	Y	NA	NA	NA	Y
17	264	N	N	M	3	N	N
17	265	N	N	F	4	Y	N
17	266	Y	N	F	4	N	N
17	267	N	N	F	3	Y	N
17	268	N	N	F	1	Y	N
17	269	N	N	M	3	Y	N
17	270	N	N	M	3	Y	N
17	271	N	N	M	4	N	N
17	272	N	N	M	2	Y	N
17	273	N	N	M	4	Y	N
18	274	N	N	F	NA	N	N
18	275	N	N	F	NA	N	N
18	276	N	N	F	NA	N	N
18	277	N	N	F	NA	N	N
18	278	N	N	F	NA	N	N
18	279	N	N	F	NA	N	N
18	280	N	N	M	NA	N	N
18	281	N	N	F	NA	N	N
18	282	N	Y	M	NA	N	N
18	283	N	Y	F	NA	Y	N
18	284	N	N	F	NA	N	N
18	285	N	N	M	NA	N	N
18	286	N	N	F	NA	N	N
18	287	N	N	F	NA	N	N
18	288	N	N	F	NA	N	N
18	289	N	N	M	NA	N	N
19	290	N	N	F	NA	N	N
19	291	N	N	F	NA	N	N
19	292	N	N	M	NA	N	N
19	293	Y	N	M	NA	N	N
19	294	N	N	F	NA	N	N
19	295	N	N	F	NA	N	N
19	296	N	N	M	NA	N	N
19	297	N	N	M	1	N	N
19	298	N	N	M	NA	N	N
